# Supplementary material for: Comparative analysis of adipose-, bone marrow-, and amniotic membrane-derived MSC secretomes and EVs reveals shared and source-specific therapeutic signatures for osteoarthritis
Source: Extracell Vesicles Circ Nucl Acids. 2025 Dec 30;6(4):1079–99. doi: 10.20517/evcna.2025.115 (PMC12812444; doi:10.20517/evcna.2025.115)
Supplement: Supplementary file 1 [file evcna-6-4-1079-SupplementaryMaterials.zip]

Archive with 5 entries (4 files):
- evcna60115-SupplementaryMaterials/
- evcna60115-SupplementaryMaterials/Supplementary Table 1.xlsx
- evcna60115-SupplementaryMaterials/Supplementary Table 2.xlsx
- evcna60115-SupplementaryMaterials/Supplementary Table 3.xlsx
- evcna60115-SupplementaryMaterials/Supplementary Table 4.xlsx
