# Supplementary material for: Comparative analysis of adipose-, bone marrow-, and amniotic membrane-derived MSC secretomes and EVs reveals shared and source-specific therapeutic signatures for osteoarthritis
Source: Extracell Vesicles Circ Nucl Acids. 2025 Dec 30;6(4):1079–99. doi: 10.20517/evcna.2025.115 (PMC12812444; doi:10.20517/evcna.2025.115)
Supplement: Supplementary file 1 [file evcna-6-4-1079-SupplementaryMaterials.zip › evcna60115-SupplementaryMaterials/Supplementary Table 1.xlsx]

## Sheet: Foglio1
Supplementary Table 1. Soluble factors detected in MSCs in pg/ml.
	ASC1	ASC2	ASC3	BMSC1	BMSC2	BMSC3	hAMSC1	hAMSC2	hAMSC3
ALCAM	1733.23	1474.75	1342.8	261.515	46.4575	265.982	62.1766	315.967	780.232
ANG	81.3087	74.5655	53.5984	354.709	203.135	282.852	234.451	341.854	19.5093
AREG	643.631	437.565	617.822	431.216	485.303	470.383	415.021	440.658	280.385
BMP5	618.454	1069.38	3661.89	2635.44	3271.44	3570.28	3055.87	4058.95	2453.36
BMP7	10027	3541.55	4411.96	1476.38	4418.46	3928.49	4495.31	1368.86	5414.09
CCL2	680.274	769.515	1026.42	474.582	526.837	511.992	580.016	544.736	362.536
CCL3	100.24	70.9656	94.1638	810.275	49.5723	858.761	46.4351	717.239	2.79669
CCL5	1132.88	902.073	1144.74	139.843	251.66	163.345	273.519	169.187	8.28633
CD14	623.467	495.011	549.718	156.74	6941.17	171.622	8811.06	280.015	330.124
CSF1	392.136	295.545	363.205	151.306	205.335	207.526	121.36	234.651	112.515
CTSS	201.788	263.713	175.701	422.631	669.382	380.697	711.751	357.637	259.618
CXCL8	701.933	559.45	557.079	350.526	449.698	458.687	726.904	576.203	174.151
EGFR	1768.56	1541.5	1947.15	1243.74	279.216	1361.14	205.122	1413.91	1013.93
FAS	247.793	249.511	303.329	86.8861	32.1316	78.2687	39.6903	83.7186	31.7591
FGF2	1105.07	889.184	1010.03	808.496	650.747	740.465	762.435	812.018	677.771
FLT3LG	27.3363	16.0545	24.2326	8.43251	1.08747	7.45481	1.16929	8.29496	4.29524
GDF15	1122.71	1021.45	1122.56	1166.85	1035.38	1143.9	990.886	1167.31	1221.09
HGF	152.314	189.927	180.229	769.588	726.753	655.4	791.169	687.862	681.219
ICAM1	12660.2	8365.97	11895.5	5684.05	3191.31	5935.77	9195.26	6832.51	773.031
IGFBP1	2679.06	1619.91	2071.21	167.466	772.599	259.252	744.567	237.845	25945.4
IGFBP2	328.365	252.007	251.718	716.961	94.2754	811.864	89.9154	753.871	14104.9
IGFBP3	10672.5	9273.65	9442.24	9923.14	10313.1	9938.55	7837.18	11074.8	12379.5
IGFBP4	7599.17	23646.6	18280.2	194454	53616.3	133674	51314.7	146543	133310
IGFBP6	7693.33	5709.53	7334.16	14554.9	90.2778	14402.1	597.463	14179.7	3998.5
IL11	4865.5	4514.52	5739.36	41974.6	17373.3	43041.2	12940.1	35322.4	29965.8
IL13RA1	ND	ND	ND	253.546	136.274	125.007	160.577	106.123	80.2172
IL1RN	297.072	316.176	284.469	294.551	157.379	264.785	170.726	286.204	81.5623
IL6	13176	14919.2	15017.1	12551.1	12900.4	11665.2	14679.4	16091.8	18377.9
IL7	233.798	80.5408	134.354	ND	ND	ND	ND	ND	ND
INHBA	8531.33	10485.4	7952.94	12991.4	1005.98	12488.4	1272.49	13893.1	2099.29
KDR	135.472	86.5018	127.779	262.84	298.704	51.74	117.222	239.602	288.118
KIT	14.5738	15.9317	9.93909	13.7568	12.2979	18.1276	16.9566	17.8822	22.0864
MIF	6767.78	6475.41	6823.22	5596.65	6868.43	7071.18	7551.53	6777.34	9551
NTF4	89.0081	29.4547	26.1156	ND	ND	ND	ND	ND	ND
PDGFA	35.9848	15.6114	9.25862	14.2148	107.629	12.3675	240.676	8.72437	155.543
PI3	2455.46	1870.41	2621.84	1348.96	2985.92	1385.48	2874.79	2197.13	20.0029
PLAUR	4724.47	3506.12	4457.33	10073.4	4251.32	11002.1	4731.82	10565.7	2902.16
SERPINE1	8514.65	7604.67	7492.79	6935.67	7237.81	5559.01	7431.76	7492.68	4679.61
TIMP1	11681.9	9495.49	12445.4	12635.8	8466.55	11708.8	8107.51	8788.02	9023.91
TIMP2	12845.4	9438.1	12220.6	21052.1	5333.96	8186.31	2150.11	5816.62	10951.1
TNFRSF11B	443.493	443.699	453.726	406.405	21.9515	424.853	32.5885	446.066	570.322
TNFRSF1A	2988.05	2535.78	3478.34	4740.95	2444.72	4321.8	3090.42	4543.06	2691.39
TNFRSF21	34.5784	14.1702	34.2116	56.4705	33.6701	53.8595	34.835	57.9902	31.4676
TNFRSF1B	764.826	566.751	855.541	1367.8	2233.72	1347.68	2159.08	1258.57	132.956
VEGF	23737.1	22907.7	25250.1	21283.2	18646.5	21253.9	15918.7	23080.5	28748.6
ND for not detected
