# Supplementary material for: Comparative analysis of adipose-, bone marrow-, and amniotic membrane-derived MSC secretomes and EVs reveals shared and source-specific therapeutic signatures for osteoarthritis
Source: Extracell Vesicles Circ Nucl Acids. 2025 Dec 30;6(4):1079–99. doi: 10.20517/evcna.2025.115 (PMC12812444; doi:10.20517/evcna.2025.115)
Supplement: Supplementary file 1 [file evcna-6-4-1079-SupplementaryMaterials.zip › evcna60115-SupplementaryMaterials/Supplementary Table 2.xlsx]

## Sheet: Foglio1
Supplementary Table 2. miRNAs detected in MSC-EVs with their normalized CRT value.
	ASC1-EVs	ASC2-EVs	ASC3-EVs	BMSC1-EVs	BMSC2-EVs	BMSC3-EVs	hAMSC1-Evs	hAMSC2-Evs	hAMSC3-Evs
hsa-let-7a-5p	15.4438	13.7379	14.0766	13.2607	13.2735	13.3692	16.6084	17.3907	17.5727
hsa-let-7b-5p	13.6078	12.5469	13.4536	13.7357	14.1495	13.9532	15.3594	17.2737	16.0737
hsa-let-7c-5p	17.8888	17.3209	17.6876	18.2967	18.3095	18.1892	20.3274	21.8447	21.4697
hsa-let-7d-5p	18.4328	17.7029	18.0986	17.2107	17.5635	17.5122	18.6404	19.6307	19.4167
hsa-let-7e-5p	13.9038	13.2239	13.3446	12.5117	12.4745	12.3172	15.6794	17.3227	15.7587
hsa-let-7f-5p	17.4648	17.4309	17.1446	18.0797	17.7805	18.0122	19.4124	20.1427	19.2777
hsa-let-7g-5p	17.6538	17.1409	17.4136	16.7877	17.5725	16.8112	17.2914	18.3927	18.0017
hsa-miR-100-5p	10.5688	10.6259	10.4196	10.1587	9.97048	9.90824	11.9344	11.9487	11.9477
hsa-miR-101-3p	22.4968	21.8789	23.0706	24.3637	24.3585	23.6962	22.6284	22.6477	23.6397
hsa-miR-103a-3p	16.4698	16.0609	16.3006	16.2487	16.2415	16.2542	17.0134	16.9887	17.5867
hsa-miR-106a-5p	14.3548	14.8019	14.6206	14.4437	14.1145	13.5962	13.4084	14.2257	13.7107
hsa-miR-106b-5p	15.8868	16.1199	16.1116	16.3677	16.4805	16.2072	16.3474	17.3417	17.1166
hsa-miR-107	21.6258	22.2849	22.1306	22.2527	21.2145	23.1582	23.3074	22.3487	22.8907
hsa-miR-10a-5p	15.0808	14.4429	14.7606	16.3007	16.2375	16.0482	16.2894	15.4947	15.6917
hsa-miR-10b-5p	17.5068	16.8329	17.0516	19.7497	21.2175	20.3342	24.0354	23.3737	22.2346
hsa-miR-125a-3p	28.1798	27.8459	24.5586	27.9537	26.4665	27.6682	25.2714	26.9487	26.2797
hsa-miR-125a-5p	18.6038	17.8209	18.1536	19.0887	19.1345	20.4982	17.7094	17.1407	17.0257
hsa-miR-125b-5p	9.47578	8.99287	8.94763	10.6797	10.4955	10.8562	10.0264	9.75773	9.66765
hsa-miR-126-3p	21.6938	20.7719	21.2096	22.2487	23.8655	22.7402	21.5204	19.6927	20.2887
hsa-miR-127-3p	15.4938	14.8169	14.9386	15.6637	15.1285	14.8582	14.6274	14.3467	14.5857
hsa-miR-128-3p	20.7238	21.3709	21.4596	20.8307	20.6075	20.4092	21.6544	21.1107	20.7107
hsa-miR-130a-3p	15.1748	14.8409	14.9446	14.7197	14.5365	14.4572	15.1024	14.2957	14.5597
hsa-miR-130b-3p	18.3918	18.0159	18.0916	17.4217	17.3235	17.3532	17.1064	16.4987	16.5947
hsa-miR-132-3p	13.3428	13.3039	13.3526	13.5887	13.3565	13.3132	13.6464	13.3107	13.6647
hsa-miR-133a-3p	21.9878	23.2959	24.0016	20.5967	20.8485	20.6552	19.2024	19.9577	19.0117
hsa-miR-138-5p	17.5338	16.8749	16.9566	16.1067	15.9815	15.6972	24.3244	24.1347	22.6447
hsa-miR-139-5p	22.7218	22.8859	21.8466	21.4747	21.5925	21.2322	21.0804	20.7617	20.8767
hsa-miR-140-3p	21.9138	21.8619	23.1536	21.4197	21.6535	20.4882	24.2064	24.3047	24.1267
hsa-miR-142-3p	23.8048	23.7619	24.0076	22.6627	27.1005	24.8322	20.3144	20.0567	19.6537
hsa-miR-143-3p	15.2348	15.0079	15.0626	13.9827	14.2585	14.3022	17.1644	16.2937	16.6537
hsa-miR-145-5p	11.2988	10.8679	11.0876	11.1097	10.5735	10.4252	14.7584	14.4787	14.5287
hsa-miR-146a-5p	19.4918	19.0489	19.2026	19.5167	20.1505	19.4152	9.92343	9.24173	9.48965
hsa-miR-146b-5p	18.3138	18.3329	18.1506	17.4347	17.5975	17.3952	16.3424	14.9357	15.2327
hsa-miR-148a-3p	16.1548	16.5109	15.8936	16.1927	16.8925	17.1172	14.5194	14.7287	15.0097
hsa-miR-148b-3p	20.6858	20.4309	20.6866	20.2147	20.0935	20.2182	20.0784	19.1887	18.7987
hsa-miR-149-5p	18.2398	18.1719	17.8966	17.7737	17.4165	17.2552	18.3294	18.5517	18.0727
hsa-miR-152-3p	14.2998	14.2319	14.2156	14.4957	14.4615	14.2782	13.9494	13.5747	13.6817
hsa-miR-154-5p	22.3898	20.9349	21.2826	21.8187	21.9525	21.6072	20.0524	20.4327	20.6197
hsa-miR-155-5p	18.8658	19.1099	19.1416	19.5557	19.6695	19.9302	18.7794	19.2887	18.9637
hsa-miR-15b-5p	16.5208	16.7309	17.2466	16.6567	16.5905	16.5372	17.3024	18.6357	18.2847
hsa-miR-16-5p	15.4048	15.5359	15.3346	15.6847	15.5425	15.4422	16.4364	17.0297	17.2787
hsa-miR-17-5p	14.4708	14.7589	15.0566	14.0227	14.0135	13.9562	13.3574	14.3547	14.0007
hsa-miR-181a-5p	17.0648	15.9849	16.0036	15.6457	15.2595	15.3562	15.3414	16.1717	15.9077
hsa-miR-181c-5p	22.3438	22.2679	22.0856	21.6957	21.3635	22.0172	21.4054	22.0257	22.0037
hsa-miR-184	22.3668	23.3729	22.8146	24.3207	25.4615	24.3052	17.7674	25.8317	24.6717
hsa-miR-185-5p	22.4958	23.0389	22.1146	22.1017	22.3405	21.6062	23.0154	23.0157	23.1457
hsa-miR-186-5p	17.6848	17.9349	18.4246	17.8987	18.2715	18.2712	19.1344	17.5647	18.4167
hsa-miR-18a-5p	21.3448	21.4909	21.1596	21.4127	21.5265	21.5662	20.3774	21.7827	21.0657
hsa-miR-190a-5p	20.7578	20.6519	20.7236	20.5207	20.1205	21.4292	23.5674	25.7737	24.5547
hsa-miR-191-5p	13.6258	13.8799	14.0656	13.3257	13.3425	13.3022	14.6934	14.1827	14.1547
hsa-miR-192-5p	20.1558	21.3979	21.0136	19.3787	19.8535	19.6722	19.3844	19.9607	20.4117
hsa-miR-193a-5p	15.3788	14.8659	15.1486	15.3177	14.9515	14.3582	15.0064	14.5457	14.1217
hsa-miR-193b-3p	12.5248	12.0629	12.0676	11.6537	11.5655	11.4282	11.5214	11.3167	11.3877
hsa-miR-194-5p	22.0438	21.8409	21.3416	21.1837	21.7075	21.3532	20.6974	21.2297	20.5646
hsa-miR-195-5p	16.9628	17.5119	17.3606	17.4397	17.4395	17.5892	20.1544	20.3397	20.6747
hsa-miR-197-3p	15.1638	15.7249	15.3186	15.4947	14.8205	15.6182	15.3204	15.8287	15.5717
hsa-miR-199a-5p	18.9948	18.1309	18.1746	18.9587	18.5915	18.6382	19.2254	19.6887	20.3467
hsa-miR-199a-3p	13.3828	13.2829	13.2106	13.9677	14.2415	14.1382	15.1474	14.7807	14.9037
hsa-miR-199b-5p	20.0438	19.0759	18.9176	20.5147	20.2805	20.3732	18.3564	18.9057	19.1357
hsa-miR-19a-3p	18.2848	18.8259	18.5956	18.5477	19.2605	18.5802	18.3954	17.2727	18.8377
hsa-miR-19b-3p	12.0288	12.6969	12.3386	12.7237	13.1485	12.6332	12.5114	11.2797	11.7207
hsa-miR-203a-3p	20.1098	20.6109	20.2306	19.9637	20.8975	20.3802	17.3484	18.0727	18.1287
hsa-miR-20a-5p	14.0818	14.0559	14.1226	13.6477	13.5515	14.2532	13.0114	14.3187	13.5537
hsa-miR-20b-5p	23.9858	24.5799	24.4316	22.4067	21.8645	21.1852	22.1664	22.8247	22.7947
hsa-miR-21-5p	9.20978	9.42087	9.03662	10.2857	10.4395	10.4302	9.76043	9.28573	9.28865
hsa-miR-210-3p	12.9338	12.8209	12.8926	13.4497	13.2505	12.9042	12.5074	13.3667	13.3487
hsa-miR-212-3p	17.5448	17.7759	17.8906	17.9607	17.6025	17.4492	17.9054	18.2697	18.3367
hsa-miR-214-3p	13.4608	13.6099	13.7346	14.1317	13.6665	13.6592	15.7344	15.8907	15.6287
hsa-miR-218-5p	16.4678	16.5289	16.7036	16.9897	17.2575	16.7672	15.9024	15.5337	15.7317
hsa-miR-22-3p	15.5748	15.5139	15.2856	16.1907	16.5325	15.8482	14.7684	15.6707	15.2807
hsa-miR-221-3p	12.5338	11.5829	11.6206	11.2907	11.0205	10.9072	12.3694	11.6577	11.6247
hsa-miR-222-3p	11.2538	10.6629	10.9276	9.90067	9.95248	9.48024	12.4744	11.4387	11.9557
hsa-miR-224-5p	14.0638	13.8529	14.1936	15.2657	15.2105	14.8692	15.7664	15.7777	15.7277
hsa-miR-23a-3p	17.0838	16.0089	17.1586	16.3047	16.9795	17.1362	19.3074	18.3207	17.7346
hsa-miR-24-3p	9.47878	9.64587	9.47863	9.68067	9.55948	9.30024	11.0534	10.5237	10.6987
hsa-miR-25-3p	17.8798	17.8269	17.8446	17.9357	18.1175	17.8452	18.8114	18.0537	17.9387
hsa-miR-26a-5p	12.9438	12.8499	12.8186	13.2117	13.3855	13.3572	14.2914	14.2167	13.9567
hsa-miR-26b-5p	15.9098	15.8799	15.9446	15.6837	15.5405	15.3582	15.3614	15.2837	15.4287
hsa-miR-27a-3p	15.8338	15.1229	15.0986	15.3627	15.5495	15.5422	17.7704	16.4687	17.2416
hsa-miR-27b-3p	16.2188	16.0839	16.0866	15.2257	15.2705	15.4082	16.9434	16.3987	16.7837
hsa-miR-28-5p	16.8678	16.4319	16.2256	16.4917	16.6075	16.6412	17.9544	17.4097	17.8037
hsa-miR-28-3p	16.3468	16.7699	16.3586	16.4297	16.3665	16.4162	17.2754	17.1017	16.3197
hsa-miR-296-5p	18.3628	16.8039	16.8686	17.8457	17.5995	17.0152	17.2564	16.3067	16.3947
hsa-miR-29a-3p	13.5638	13.6739	13.9496	13.5507	13.7925	13.5302	14.3884	14.2767	15.0477
hsa-miR-29b-3p	17.9098	18.2449	17.9756	17.1117	17.2845	17.3712	16.7504	16.3497	16.9687
hsa-miR-29c-3p	16.2478	16.8809	14.9206	16.2037	16.2685	16.1892	16.8234	14.7877	11.2487
hsa-miR-301a-3p	19.5148	19.0519	18.6606	17.8867	18.6285	18.5382	19.0184	19.1897	18.9887
hsa-miR-301b-3p	25.5548	24.6669	24.9866	23.7777	23.2935	23.4392	26.6044	23.5287	23.6727
hsa-miR-302a-3p	18.1568	18.2619	16.9036	16.9177	14.7515	15.0722	11.7714	17.2357	17.2667
hsa-miR-30b-5p	13.7528	13.9049	13.9326	13.1977	13.3375	13.2232	15.8894	15.6497	16.2187
hsa-miR-30c-5p	14.5088	14.2779	14.3056	13.2667	13.4995	13.2262	16.3644	16.3157	16.5557
hsa-miR-31-5p	11.7798	11.3839	11.3986	12.3947	12.7465	12.3942	15.1844	14.2677	14.6847
hsa-miR-320a-3p	13.4628	13.3759	13.4536	12.6737	12.4255	12.0712	11.7834	12.3257	11.9427
hsa-miR-323a-3p	22.2228	21.8919	22.2866	21.4247	21.6745	22.0022	19.7604	19.7117	19.7847
hsa-miR-324-3p	20.5678	19.9849	20.3506	21.0217	20.1885	20.4712	21.1594	20.4217	20.4167
hsa-miR-324-5p	18.3788	17.8029	17.7686	17.7497	18.0145	17.6442	17.3774	17.2297	17.6166
hsa-miR-328-3p	15.7028	15.4449	15.9846	15.7247	15.0495	15.0142	15.0904	15.0677	14.9527
hsa-miR-329-3p	23.3508	24.3359	23.2896	24.1207	26.1885	24.7222	21.9644	22.0187	21.7507
hsa-miR-330-3p	21.0538	23.1539	23.2846	20.7147	21.3595	21.1282	21.5494	22.0907	21.7387
hsa-miR-331-3p	16.1638	15.7099	15.8406	15.8517	15.9005	16.0002	16.9624	16.5877	16.6437
hsa-miR-335-5p	16.2048	17.3719	17.1826	15.7337	15.7615	15.6782	14.9734	15.6847	15.6557
hsa-miR-337-5p	22.5688	22.5219	23.1346	22.7597	22.8545	23.0372	22.3794	21.2407	21.8507
hsa-miR-339-3p	21.1028	22.3559	21.9886	20.7637	20.9955	21.1422	22.2034	21.9557	21.9307
hsa-miR-339-5p	18.1308	18.0799	17.9976	17.7227	17.8295	17.3592	18.3614	19.2137	18.7057
hsa-miR-340-5p	24.9268	26.0959	25.0126	24.8787	25.0355	25.8752	24.4324	24.1707	25.3227
hsa-miR-342-3p	16.6358	16.5899	16.6476	16.7247	16.7195	17.4172	17.8894	16.7947	17.3747
hsa-miR-345-5p	20.5508	20.0979	20.4276	19.5827	20.4445	20.1122	21.1994	20.6347	20.6437
hsa-miR-34a-5p	13.5388	13.3169	13.4626	13.7047	13.5075	13.3552	14.5254	14.5847	14.5257
hsa-miR-34c-5p	19.7898	18.9899	19.5576	19.7407	19.6605	20.5682	19.9944	19.9207	19.8417
hsa-miR-361-5p	17.8468	17.6769	17.7516	17.1317	17.1705	17.1132	18.8854	18.1227	18.7047
hsa-miR-362-5p	21.8318	21.6529	21.1746	21.5177	20.7985	21.6342	23.5844	22.3457	22.7507
hsa-miR-362-3p	24.1978	24.6889	25.6996	26.1957	25.5375	31.3362	25.6324	25.3867	25.5087
hsa-miR-365a-3p	14.7098	14.7109	14.7636	14.4097	15.1185	15.1302	14.7514	14.6147	15.7087
hsa-miR-369-3p	23.4498	25.7249	26.1316	23.4527	25.4045	26.1782	24.1294	21.3827	22.0797
hsa-miR-370-3p	17.8458	17.9099	18.0406	18.1287	17.7945	17.7272	17.2344	17.6757	17.3487
hsa-miR-374a-5p	18.0118	17.6139	17.3436	17.1187	17.2115	17.3762	19.8804	19.7697	20.7077
hsa-miR-376a-3p	16.9608	17.6739	17.6936	17.2617	17.5735	17.2952	16.1154	15.7337	16.2437
hsa-miR-376b-3p	23.5548	23.0849	23.7256	22.7687	23.0965	23.7622	23.4504	23.2707	22.7607
hsa-miR-376c-3p	15.2068	17.5249	16.9826	16.0867	16.5345	16.0712	15.5504	14.7247	15.5177
hsa-miR-381-3p	25.2208	22.8869	23.7986	22.8677	25.7395	24.1992	24.3834	22.9707	25.9057
hsa-miR-382-5p	16.4938	14.7949	16.5746	16.4287	15.2375	15.0452	14.7274	14.3277	14.7357
hsa-miR-409-5p	24.2518	22.8719	22.1446	22.8917	22.8355	22.8742	22.3834	22.7707	22.0717
hsa-miR-410-3p	19.5518	19.8049	19.7456	19.3627	19.1745	20.0282	16.8704	16.0277	16.7317
hsa-miR-411-5p	17.5678	17.5039	17.4946	17.7177	17.8585	17.8792	17.4104	17.9997	17.7287
hsa-miR-422a	26.1508	26.1839	25.3316	26.1517	26.3715	24.7952	24.4324	24.3327	23.6857
hsa-miR-423-5p	19.3978	18.8569	18.7446	19.3467	19.1885	19.1632	18.0874	19.2177	18.7137
hsa-miR-424-5p	19.0078	19.5069	19.0656	20.6147	21.6385	22.0832	18.3164	17.9767	18.6096
hsa-miR-425-5p	18.0168	17.5669	18.1346	16.9467	18.6045	17.4712	18.7494	17.4017	18.0587
hsa-miR-433-3p	21.7588	21.6209	21.1496	21.1927	22.4615	21.4202	18.9404	18.4647	18.0157
hsa-miR-450a-5p	24.9768	25.7779	24.1326	26.6627	23.9415	25.0192	23.6564	25.7937	25.0797
hsa-miR-452-5p	19.3448	19.8109	19.8816	20.0057	20.2285	19.7192	22.3564	20.9057	21.1397
hsa-miR-454-3p	19.0908	21.1369	21.7516	20.4437	20.0605	20.7702	21.0374	22.3577	19.9287
hsa-miR-455-5p	18.5348	18.9289	18.7706	19.0037	19.2125	18.8212	18.9064	18.4587	18.6867
hsa-miR-455-3p	19.0378	18.6719	17.7126	18.7637	18.5475	18.9122	19.3964	18.8587	19.1767
hsa-miR-483-5p	17.2428	16.8839	16.2176	16.1467	15.2465	15.4252	12.8574	14.5197	14.6547
hsa-miR-484	15.3158	15.2229	15.0966	15.2307	15.3145	14.8202	14.5694	13.8587	13.9537
hsa-miR-485-3p	21.1348	20.0219	20.3336	19.7297	19.5875	20.3072	19.9774	20.7747	20.4817
hsa-miR-487a-3p	23.8398	24.8729	25.3986	25.5667	24.9045	26.4022	23.5614	23.0167	22.5217
hsa-miR-487b-3p	21.6098	21.2169	21.7066	21.2337	22.5855	21.7462	19.7654	19.3147	18.8806
hsa-miR-493-3p	23.0418	23.4499	24.1366	23.0327	23.5275	23.1822	21.9614	21.8027	21.6967
hsa-miR-494-3p	18.1028	18.5249	17.8896	18.1457	18.3585	18.0422	18.4664	18.9537	18.4367
hsa-miR-500a-5p	22.3268	21.4929	22.0796	22.0717	21.2575	22.1862	22.5974	23.5237	22.9367
hsa-miR-502-5p	23.4358	21.6239	23.3676	21.7647	21.6885	22.3152	22.9534	23.7547	23.2127
hsa-miR-502-3p	22.5208	23.9519	23.9006	24.5777	24.6435	25.0112	26.7584	25.3577	26.7887
hsa-miR-503-5p	23.5268	22.5449	23.1516	24.9147	24.1295	25.5722	21.5154	22.0117	20.9357
hsa-miR-505-3p	21.5378	22.2829	21.9596	21.7177	21.9655	22.3292	21.6064	22.2397	22.3297
hsa-miR-520e-3p	14.9548	13.3059	13.9516	16.0377	12.8695	9.74824	15.3044	13.4777	10.9017
hsa-miR-532-3p	18.2178	18.3099	18.0796	19.0837	19.4495	19.4002	19.5814	18.7077	19.0417
hsa-miR-539-5p	21.5338	20.7129	21.0166	21.1517	21.2615	21.4132	19.8784	18.6147	18.3027
hsa-miR-542-3p	22.2638	22.8109	22.0266	25.8387	23.5345	22.8982	23.2514	22.3057	22.5627
hsa-miR-548d-5p	20.0228	23.6179	26.0406	26.0887	25.7375	26.3472	22.4724	23.3757	22.7307
hsa-miR-551b-3p	8.49478	7.54887	8.49763	24.6157	12.8765	7.82924	6.72943	8.36073	15.1317
hsa-miR-574-3p	13.9448	13.8549	14.2296	14.2097	13.5535	13.7292	14.0974	14.5207	14.4186
hsa-miR-576-3p	23.3718	23.9319	24.1386	22.8717	23.0695	22.6752	23.9424	22.6487	23.3837
hsa-miR-590-5p	19.4378	20.3699	19.7536	19.6537	20.0305	19.4032	20.4074	19.0697	20.1737
hsa-miR-597-5p	23.5178	24.5609	23.2086	23.2457	23.0605	22.8302	22.7514	21.7157	21.5187
hsa-miR-598-3p	24.9018	24.9079	26.1216	26.5197	26.9395	27.5982	26.7684	24.4847	25.8707
hsa-miR-625-5p	25.1038	24.3019	23.8746	25.9097	24.6265	27.6402	26.0964	25.3427	27.0947
hsa-miR-629-5p	27.4848	25.6989	25.2906	24.6447	25.9655	26.3422	25.6994	24.3297	25.8117
hsa-miR-642a-5p	23.1038	21.4049	22.5276	22.0997	21.6585	21.3982	21.6084	20.3417	20.9727
hsa-miR-652-3p	21.5638	21.6159	21.5226	22.2397	22.1385	19.7692	19.5064	19.3427	19.1717
hsa-miR-654-5p	18.9298	18.2989	18.7526	19.7157	20.1035	18.5272	17.0374	18.4117	18.1166
hsa-miR-654-3p	23.6058	23.7579	23.2726	24.8737	26.5925	24.4912	25.2064	23.6437	23.0467
hsa-miR-655-3p	25.3918	26.3159	27.3556	23.3397	24.0765	23.8542	20.7504	20.1627	20.8937
hsa-miR-660-5p	17.4968	17.6199	17.4346	18.1337	18.5015	18.2752	17.0214	16.6397	16.7697
hsa-miR-671-3p	23.8758	25.3569	25.5016	22.6537	23.3475	26.7732	22.6724	21.8277	21.3347
hsa-miR-708-5p	18.1108	18.2589	17.9966	16.2197	16.4875	16.0772	20.1644	20.2057	20.0117
hsa-miR-744-5p	20.3658	20.2419	20.1306	20.3907	19.2825	19.8152	21.3614	21.6617	21.7497
hsa-miR-758-3p	22.7118	22.5709	22.7466	22.7817	22.2105	23.0872	21.1584	22.2697	21.2517
hsa-miR-889-3p	23.6748	24.3629	23.8636	23.6357	24.6415	23.3522	20.3794	21.4347	22.2887
hsa-miR-92a-3p	13.6228	13.4139	13.6126	13.6527	13.3525	13.3852	12.3204	12.3237	12.0667
hsa-miR-98-5p	18.0228	17.5279	17.5086	17.4597	17.4325	17.2412	16.8914	19.1967	17.9107
hsa-miR-99a-5p	10.8408	10.8109	10.7866	9.95167	10.0225	10.2552	12.4674	12.2627	12.0757
hsa-miR-99b-5p	14.1738	13.7119	13.6666	13.7007	13.8225	13.7002	14.0404	13.6637	13.6457
hsa-miR-124-3p	24.6468	21.0019	21.6946	23.7007	22.5825	23.4852	23.0944	24.2797	24.1487
hsa-miR-134-5p	22.3848	21.8069	21.5276	22.2147	23.0985	22.3072	21.6964	20.4507	20.0777
hsa-miR-137-3p	18.1908	17.8569	17.8826	16.3097	16.3565	16.3402	24.3594	23.4637	22.0157
hsa-miR-140-5p	16.4278	16.3299	16.4066	16.5727	17.0095	16.4372	20.0934	19.1037	19.4967
hsa-miR-374b-5p	19.2848	18.8729	18.7336	18.1657	18.5135	19.0172	21.6234	20.5697	22.5576
hsa-miR-379-5p	18.2128	17.7399	18.0566	17.6957	18.1685	18.2282	17.5644	17.3147	17.3887
hsa-miR-491-5p	20.5338	20.4319	20.0286	19.6137	19.2385	20.0102	20.2704	20.7867	20.3076
hsa-miR-495-3p	17.5318	18.3779	18.0846	18.0857	18.1405	17.7882	16.3844	15.9487	16.0377
hsa-miR-93-5p	17.7578	17.8669	17.8666	17.9267	17.5325	17.8182	18.4214	18.0557	17.6147
hsa-miR-7-5p	24.2453	24.036	23.4039	23.3882	23.3907	27.1835	24.1613	23.5121	22.9152
hsa-miR-106b-3p	20.4493	20.519	20.8419	19.7752	20.0687	20.5185	19.7043	20.0721	20.9902
hsa-miR-10b-3p	18.9403	20.333	20.2779	21.6772	21.7927	20.8685	26.6913	25.4021	24.8842
hsa-miR-1180-3p	23.4843	24.528	24.1749	23.6672	24.1997	23.6155	25.0223	24.2911	23.3162
hsa-miR-1227-3p	22.1373	21.234	23.9359	24.1912	24.7927	24.6235	22.4053	21.4361	21.2842
hsa-miR-1233-3p	17.2683	18.723	15.5049	18.9972	21.7467	21.4385	16.4163	18.3891	17.4012
hsa-miR-1244	27.1413	25.729	27.4019	24.8592	25.8667	28.2195	26.6973	27.4001	28.2042
hsa-miR-125b-1-3p	23.2293	22.769	23.3459	22.9552	22.8497	22.8625	23.1203	23.3331	22.6082
hsa-miR-126-5p	26.4853	25.75	25.6689	24.8332	24.4587	24.6575	25.8103	24.2461	25.1292
hsa-miR-1275	18.2093	18.257	17.4869	18.2942	18.9327	19.2535	15.3633	16.3861	17.3982
hsa-miR-1290	22.6623	23.177	23.5649	21.2132	21.7657	21.7755	20.9843	22.1651	22.1782
hsa-miR-1291	22.3233	23.769	24.0529	23.7912	24.5937	24.0385	22.5633	22.4201	22.3452
hsa-miR-1303	19.9233	22.084	22.2989	23.1142	23.1407	22.5195	19.6143	20.2711	19.9572
hsa-miR-136-3p	22.3463	23.101	23.5269	22.6692	23.5637	22.8005	20.6203	19.7621	20.2682
hsa-miR-145-3p	22.9363	23.363	23.3449	21.9072	22.7897	23.6255	24.2723	24.8671	25.3612
hsa-miR-151a-5p	21.5603	22.37	21.9479	22.4632	22.6167	23.8665	22.4223	22.4611	22.3832
hsa-miR-154-3p	23.8723	24.083	23.3209	23.1442	24.1187	23.6575	24.0083	23.9001	24.3152
hsa-miR-181a-2-3p	20.8193	21.41	21.0709	20.8202	21.2187	20.7525	22.9003	22.0311	23.3392
hsa-miR-193b-5p	22.0713	21.373	23.5349	22.6862	22.3147	21.9385	21.0513	20.7071	21.3182
hsa-miR-206	26.7863	26.747	26.0739	27.9142	25.7167	27.7825	15.3883	32.1971	24.7222
hsa-miR-181a-3p	26.1963	23.893	24.6139	21.9172	21.7417	22.2365	23.8193	22.8801	22.8132
hsa-miR-214-5p	20.7913	22.748	21.1229	21.9202	23.9247	22.4745	23.8513	23.3741	22.2022
hsa-miR-22-5p	20.5573	19.516	20.5269	20.9132	21.4107	21.3835	21.8853	21.4521	22.4082
hsa-miR-23a-5p	26.9643	28.571	25.7339	28.5772	25.1517	28.2905	30.5443	28.3951	27.4302
hsa-miR-27a-5p	25.1213	25.404	27.5969	26.0382	25.8137	27.1035	24.9053	24.6491	24.9782
hsa-miR-27b-5p	25.1863	24.659	25.0509	23.3822	22.6767	22.8065	25.0603	25.5321	24.7332
hsa-miR-29a-5p	20.6733	20.26	20.5059	19.5122	19.5047	19.4925	21.6093	20.5381	20.7442
hsa-miR-30a-3p	18.4203	18.667	18.7339	17.2262	17.3747	17.1945	18.7253	17.9041	17.7192
hsa-miR-30a-5p	16.5583	16.242	16.4919	15.9022	15.6047	15.9785	17.4393	16.2341	17.2162
hsa-miR-30d-5p	26.2663	25.2	25.8309	24.7772	21.9797	18.7045	24.5183	24.9821	25.3962
hsa-miR-30d-3p	19.1313	18.784	18.7049	18.8572	18.5827	19.1795	19.8363	18.4861	19.4512
hsa-miR-30e-3p	18.4843	18.336	19.1339	17.2832	17.3727	17.0485	19.0213	17.5491	18.1562
hsa-miR-31-3p	15.6833	16.42	16.4259	17.5412	17.7567	17.7975	19.8133	18.7071	19.7712
hsa-miR-320b	20.9843	20.96	20.5789	20.3572	21.0087	20.9825	20.4643	19.7261	20.1212
hsa-miR-335-3p	23.2753	24.215	20.5459	21.0672	21.1277	21.1785	22.0033	21.4921	21.5622
hsa-miR-337-3p	24.4113	25.082	24.1269	27.4482	25.0877	26.3275	25.0393	22.7681	23.9492
hsa-miR-34a-3p	18.1963	19.173	19.3489	18.2862	19.2557	19.2185	20.7933	20.0891	20.4372
hsa-miR-34b-5p	24.4223	24.211	24.7709	24.3692	24.6767	26.2915	23.6733	24.7011	26.6182
hsa-miR-34b-3p	20.7413	22.336	21.6179	21.3892	21.7437	20.8275	21.7473	21.6711	21.4432
hsa-miR-377-5p	25.3363	27.222	26.4069	27.1522	28.6587	28.4585	24.8703	24.9541	25.5902
hsa-miR-409-3p	17.1793	17.29	17.4889	16.4282	16.6737	16.4165	16.9283	16.4031	16.2732
hsa-miR-411-3p	25.6493	25.526	25.1129	25.0822	24.0517	25.4625	25.1543	25.8331	25.6192
hsa-miR-424-3p	19.7113	20.233	20.3129	21.6372	20.9577	20.7975	18.6953	18.8421	19.0522
hsa-miR-425-3p	25.2653	25.503	25.1369	24.5492	24.4437	25.3125	25.1733	24.2751	24.4042
hsa-miR-432-3p	23.1653	22.334	21.8279	22.8602	23.1447	22.8845	21.9123	20.7561	21.5492
hsa-miR-497-3p	23.1883	23.676	23.5069	23.6192	23.7087	24.1825	24.6763	24.4191	25.4822
hsa-miR-505-5p	25.2743	24.875	24.6329	24.5602	25.9177	24.7325	25.3213	25.1151	24.8662
hsa-miR-543	21.6553	21.854	21.7719	21.4482	21.7867	21.7435	20.9993	20.6451	21.1552
hsa-miR-572	24.0723	24.526	18.3949	23.7272	24.2617	21.5705	19.4633	23.6921	23.3192
hsa-miR-589-3p	23.7553	24.071	24.5939	23.9782	24.2417	23.0425	24.8873	24.2881	25.8162
hsa-miR-590-3p	27.0643	25.741	26.1299	25.3162	26.3017	28.5905	27.0873	26.4741	26.7232
hsa-miR-625-3p	22.7243	23.4	23.2609	23.9032	23.9737	23.4345	22.7533	23.5101	24.0392
hsa-miR-629-3p	23.4093	22.414	23.6099	22.5532	22.1687	23.1385	23.7643	23.2441	23.7562
hsa-miR-638	22.2463	21.967	21.0929	22.0552	20.6137	22.2555	20.4773	21.2781	21.3902
hsa-miR-645	24.1403	24.287	23.7019	24.3762	22.4247	22.6965	23.3593	24.9781	24.3332
hsa-miR-650	22.6773	21.646	24.5909	22.3572	20.0157	20.6175	21.3943	21.9611	21.7592
hsa-miR-659-3p	19.7113	19.915	22.0049	21.7602	21.6427	21.5355	20.5773	21.6881	21.3952
hsa-miR-663b	17.6003	17.848	18.0799	17.6562	17.3367	17.7035	19.6913	19.5011	19.5292
hsa-miR-664a-3p	20.6733	20.616	20.5579	20.3192	20.7477	20.3145	21.5793	21.1061	22.3342
hsa-miR-744-3p	23.9933	25.369	25.3849	24.2902	25.5937	26.9765	24.0033	25.2861	26.5082
hsa-miR-766-3p	20.6353	23.266	21.6619	23.2152	22.4547	23.4165	21.9453	20.7561	18.7142
hsa-miR-769-5p	20.9593	21.619	22.9549	21.8432	21.9257	21.5345	21.3963	22.0941	21.4692
hsa-miR-93-3p	23.6533	24.595	24.8739	23.6782	23.2537	23.3915	24.8673	23.9771	24.1292
hsa-miR-942-5p	24.9823	23.925	23.6959	23.5422	25.9387	22.7985	24.4493	22.7881	23.2072
hsa-miR-99b-3p	25.1793	26.39	26.5169	23.8772	22.6407	23.6305	23.3783	25.1611	24.0692
hsa-miR-7-1-3p	19.3453	21.225	20.4599	19.6102	19.7667	20.0235	20.9923	20.4421	20.0152
