# Supplementary material for: Comparative analysis of adipose-, bone marrow-, and amniotic membrane-derived MSC secretomes and EVs reveals shared and source-specific therapeutic signatures for osteoarthritis
Source: Extracell Vesicles Circ Nucl Acids. 2025 Dec 30;6(4):1079–99. doi: 10.20517/evcna.2025.115 (PMC12812444; doi:10.20517/evcna.2025.115)
Supplement: Supplementary file 1 [file evcna-6-4-1079-SupplementaryMaterials.zip › evcna60115-SupplementaryMaterials/Supplementary Table 3.xlsx]

## Sheet: Sheet1
Supplementary Table 3. miRNA Enrichment and Annotation
Category	Subcategory	Enrichment	P-adjusted	miRNAs
Annotation (Gene Ontology)	extracellular space GO0005615	over-represented	2.88e-16	hsa-let-7a-5p; hsa-let-7b-5p; hsa-let-7c-5p; hsa-let-7d-5p; hsa-let-7e-5p; hsa-let-7f-5p; hsa-let-7g-5p; hsa-miR-100-5p; hsa-miR-101-3p; hsa-miR-103a-3p; hsa-miR-106a-5p; hsa-miR-106b-5p; hsa-miR-107; hsa-miR-10a-5p; hsa-miR-10b-5p; hsa-miR-125a-5p; hsa-miR-125b-5p; hsa-miR-126-3p; hsa-miR-127-3p; hsa-miR-128-3p; hsa-miR-130a-3p; hsa-miR-130b-3p; hsa-miR-132-3p; hsa-miR-133a-3p; hsa-miR-139-5p; h…
Annotation (Gene Ontology)	miRNA-mediated gene silencing GO0035195	over-represented	1.31e-05	hsa-let-7a-5p; hsa-let-7b-5p; hsa-let-7c-5p; hsa-let-7e-5p; hsa-let-7f-5p; hsa-let-7g-5p; hsa-miR-101-3p; hsa-miR-103a-3p; hsa-miR-106a-5p; hsa-miR-106b-5p; hsa-miR-107; hsa-miR-10a-5p; hsa-miR-10b-5p; hsa-miR-125a-5p; hsa-miR-125b-5p; hsa-miR-126-3p; hsa-miR-128-3p; hsa-miR-130a-3p; hsa-miR-130b-3p; hsa-miR-132-3p; hsa-miR-133a-3p; hsa-miR-138-5p; hsa-miR-139-5p; hsa-miR-142-3p; hsa-miR-143-3p; …
Annotation (Gene Ontology)	mRNA base-pairing translational repressor activity GO1903231	over-represented	1.34e-05	hsa-let-7a-5p; hsa-let-7b-5p; hsa-let-7c-5p; hsa-let-7e-5p; hsa-let-7f-5p; hsa-let-7g-5p; hsa-miR-100-5p; hsa-miR-101-3p; hsa-miR-103a-3p; hsa-miR-106a-5p; hsa-miR-106b-5p; hsa-miR-107; hsa-miR-10a-5p; hsa-miR-10b-5p; hsa-miR-125a-5p; hsa-miR-125b-5p; hsa-miR-126-3p; hsa-miR-128-3p; hsa-miR-130a-3p; hsa-miR-130b-3p; hsa-miR-132-3p; hsa-miR-133a-3p; hsa-miR-138-5p; hsa-miR-139-5p; hsa-miR-142-3p; …
Annotation (Gene Ontology)	mRNA 3-UTR binding GO0003730	over-represented	2.64e-05	hsa-miR-100-5p; hsa-miR-101-3p; hsa-miR-103a-3p; hsa-miR-106a-5p; hsa-miR-106b-5p; hsa-miR-10a-5p; hsa-miR-10b-5p; hsa-miR-125a-5p; hsa-miR-125b-5p; hsa-miR-126-3p; hsa-miR-128-3p; hsa-miR-130a-3p; hsa-miR-130b-3p; hsa-miR-133a-3p; hsa-miR-138-5p; hsa-miR-139-5p; hsa-miR-143-3p; hsa-miR-145-5p; hsa-miR-146a-5p; hsa-miR-148b-3p; hsa-miR-152-3p; hsa-miR-155-5p; hsa-miR-15b-5p; hsa-miR-16-5p; hsa-mi…
Annotation (Gene Ontology)	miRNA-mediated gene silencing by inhibition of translation GO0035278	over-represented	3.95e-05	hsa-let-7a-5p; hsa-let-7e-5p; hsa-miR-101-3p; hsa-miR-103a-3p; hsa-miR-106a-5p; hsa-miR-106b-5p; hsa-miR-107; hsa-miR-10b-5p; hsa-miR-125b-5p; hsa-miR-126-3p; hsa-miR-128-3p; hsa-miR-132-3p; hsa-miR-138-5p; hsa-miR-145-5p; hsa-miR-146a-5p; hsa-miR-148a-3p; hsa-miR-148b-3p; hsa-miR-15b-5p; hsa-miR-16-5p; hsa-miR-17-5p; hsa-miR-181a-5p; hsa-miR-181c-5p; hsa-miR-19b-3p; hsa-miR-20a-5p; hsa-miR-21-5p…
Annotation (Gene Ontology)	positive regulation of blood vessel endothelial cell proliferation involved in sprouting angiogenesis GO1903589	over-represented	6.34e-05	hsa-let-7b-5p; hsa-miR-101-3p; hsa-miR-10a-5p; hsa-miR-10b-5p; hsa-miR-126-3p; hsa-miR-132-3p; hsa-miR-146a-5p; hsa-miR-21-5p; hsa-miR-23a-3p; hsa-miR-27a-3p; hsa-miR-27b-3p; hsa-miR-487b-3p; hsa-miR-503-5p; hsa-miR-126-5p
Annotation (Gene Ontology)	positive regulation of cell migration involved in sprouting angiogenesis GO0090050	over-represented	0.000547	hsa-let-7f-5p; hsa-miR-101-3p; hsa-miR-10a-5p; hsa-miR-10b-5p; hsa-miR-126-3p; hsa-miR-132-3p; hsa-miR-146a-5p; hsa-miR-23a-3p; hsa-miR-27a-3p; hsa-miR-27b-3p; hsa-miR-296-5p; hsa-miR-31-5p; hsa-miR-487b-3p; hsa-miR-126-5p
Annotation (Gene Ontology)	negative regulation of angiogenesis GO0016525	over-represented	0.0014046	hsa-miR-106b-5p; hsa-miR-125a-5p; hsa-miR-125b-5p; hsa-miR-143-3p; hsa-miR-145-5p; hsa-miR-146a-5p; hsa-miR-15b-5p; hsa-miR-16-5p; hsa-miR-185-5p; hsa-miR-193a-5p; hsa-miR-20b-5p; hsa-miR-21-5p; hsa-miR-212-3p; hsa-miR-214-3p; hsa-miR-222-3p; hsa-miR-24-3p; hsa-miR-29a-3p; hsa-miR-30b-5p; hsa-miR-34a-5p; hsa-miR-361-5p; hsa-miR-424-5p; hsa-miR-503-5p; hsa-miR-505-3p; hsa-miR-92a-3p; hsa-miR-137-3p
Annotation (Gene Ontology)	positive regulation of angiogenesis GO0045766	over-represented	0.0029064	hsa-let-7b-5p; hsa-let-7g-5p; hsa-miR-126-3p; hsa-miR-130a-3p; hsa-miR-132-3p; hsa-miR-143-3p; hsa-miR-199a-5p; hsa-miR-199a-3p; hsa-miR-199b-5p; hsa-miR-20a-5p; hsa-miR-21-5p; hsa-miR-210-3p; hsa-miR-27b-3p; hsa-miR-29a-3p; hsa-miR-31-5p; hsa-miR-99b-5p; hsa-miR-30a-3p; hsa-miR-99b-3p
Annotation (Gene Ontology)	extracellular vesicle GO1903561	over-represented	0.0048524	hsa-let-7a-5p; hsa-let-7b-5p; hsa-let-7c-5p; hsa-let-7d-5p; hsa-miR-100-5p; hsa-miR-101-3p; hsa-miR-103a-3p; hsa-miR-106a-5p; hsa-miR-106b-5p; hsa-miR-107; hsa-miR-125a-5p; hsa-miR-125b-5p; hsa-miR-126-3p; hsa-miR-130a-3p; hsa-miR-148a-3p; hsa-miR-152-3p; hsa-miR-15b-5p; hsa-miR-16-5p; hsa-miR-17-5p; hsa-miR-185-5p; hsa-miR-191-5p; hsa-miR-192-5p; hsa-miR-194-5p; hsa-miR-19a-3p; hsa-miR-19b-3p; h…
Annotation (Gene Ontology)	negative regulation of sprouting angiogenesis GO1903671	over-represented	0.007125	hsa-miR-138-5p; hsa-miR-17-5p; hsa-miR-18a-5p; hsa-miR-19a-3p; hsa-miR-20a-5p; hsa-miR-221-3p; hsa-miR-30c-5p; hsa-miR-329-3p; hsa-miR-34a-5p; hsa-miR-34c-5p; hsa-miR-487b-3p; hsa-miR-92a-3p; hsa-miR-495-3p; hsa-miR-34b-5p
Annotation (Gene Ontology)	negative regulation of gene expression GO0010629	over-represented	0.007882	hsa-miR-100-5p; hsa-miR-101-3p; hsa-miR-106a-5p; hsa-miR-106b-5p; hsa-miR-125a-5p; hsa-miR-125b-5p; hsa-miR-128-3p; hsa-miR-132-3p; hsa-miR-146a-5p; hsa-miR-155-5p; hsa-miR-17-5p; hsa-miR-181a-5p; hsa-miR-185-5p; hsa-miR-186-5p; hsa-miR-199a-5p; hsa-miR-19a-3p; hsa-miR-19b-3p; hsa-miR-20a-5p; hsa-miR-21-5p; hsa-miR-212-3p; hsa-miR-214-3p; hsa-miR-27a-3p; hsa-miR-27b-3p; hsa-miR-29a-3p; hsa-miR-29…
Annotation (Gene Ontology)	negative regulation of interleukin-6-mediated signaling pathway GO0070104	over-represented	0.0132651	hsa-let-7a-5p; hsa-let-7c-5p; hsa-let-7e-5p; hsa-miR-125a-5p; hsa-miR-125b-5p; hsa-miR-26a-5p; hsa-miR-98-5p; hsa-miR-99a-5p
Annotation (Gene Ontology)	positive regulation of connective tissue replacement GO1905205	over-represented	0.0132651	hsa-miR-15b-5p; hsa-miR-16-5p; hsa-miR-195-5p; hsa-miR-199a-5p; hsa-miR-214-3p; hsa-miR-34a-5p; hsa-miR-34c-5p; hsa-miR-34b-5p
Annotation (Gene Ontology)	negative regulation of cell migration GO0030336	over-represented	0.0189678	hsa-let-7g-5p; hsa-miR-126-3p; hsa-miR-128-3p; hsa-miR-133a-3p; hsa-miR-138-5p; hsa-miR-145-5p; hsa-miR-149-5p; hsa-miR-185-5p; hsa-miR-21-5p; hsa-miR-212-3p; hsa-miR-214-3p; hsa-miR-218-5p; hsa-miR-224-5p; hsa-miR-24-3p; hsa-miR-26a-5p; hsa-miR-29a-3p; hsa-miR-29b-3p; hsa-miR-29c-3p; hsa-miR-31-5p; hsa-miR-320a-3p; hsa-miR-335-5p; hsa-miR-34a-5p; hsa-miR-493-3p; hsa-miR-137-3p; hsa-miR-491-5p; h…
Annotation (Gene Ontology)	negative regulation of interleukin-6 production GO0032715	over-represented	0.0217464	hsa-let-7e-5p; hsa-miR-101-3p; hsa-miR-125a-5p; hsa-miR-132-3p; hsa-miR-146a-5p; hsa-miR-149-5p; hsa-miR-181a-5p; hsa-miR-195-5p; hsa-miR-19a-3p; hsa-miR-19b-3p; hsa-miR-26a-5p; hsa-miR-365a-3p; hsa-miR-708-5p; hsa-miR-98-5p; hsa-miR-140-5p; hsa-miR-206; hsa-miR-766-3p
Annotation (Gene Ontology)	positive regulation of ERK1 and ERK2 cascade GO0070374	over-represented	0.0266116	hsa-let-7b-5p; hsa-miR-126-3p; hsa-miR-21-5p; hsa-miR-221-3p; hsa-miR-222-3p; hsa-miR-23a-3p; hsa-miR-24-3p; hsa-miR-27a-3p; hsa-miR-27b-3p
Annotation (Gene Ontology)	positive regulation of vascular associated smooth muscle cell proliferation GO1904707	over-represented	0.029114	hsa-miR-130a-3p; hsa-miR-146a-5p; hsa-miR-17-5p; hsa-miR-20a-5p; hsa-miR-21-5p; hsa-miR-214-3p; hsa-miR-221-3p; hsa-miR-222-3p; hsa-miR-26a-5p; hsa-miR-27a-3p; hsa-miR-27b-3p; hsa-miR-301a-3p; hsa-miR-214-5p
