# Supplementary material for: Comparative analysis of adipose-, bone marrow-, and amniotic membrane-derived MSC secretomes and EVs reveals shared and source-specific therapeutic signatures for osteoarthritis
Source: Extracell Vesicles Circ Nucl Acids. 2025 Dec 30;6(4):1079–99. doi: 10.20517/evcna.2025.115 (PMC12812444; doi:10.20517/evcna.2025.115)
Supplement: Supplementary file 1 [file evcna-6-4-1079-SupplementaryMaterials.zip › evcna60115-SupplementaryMaterials/Supplementary Table 4.xlsx]

## Sheet: Foglio1
Supplementary Table 4. MSC-EVs miRNAs in first quartile of expression.
	normalized CRT			FOLD (2-ΔCRT)
	ASCs	BMSCs	hAMSCs	ASCs vs BMSCs	ASCs vs hAMSCs	BMSCs vs hAMSCs
let-7a-5p	14.42	13.3	17.19		6.8**	14.8***
let-7b-5p	13.2	13.95	16.24		8.2**	4.9*
let-7e-5p	13.49	12.43	16.25		6.8**	14.1***
miR-10a-5p	14.76	16.2	15.83	2.7**	2.1*
miR-16-5p	15.43	15.56	16.91		2.8**	2.6**
miR-17-5p	14.76	14	13.9
miR-19b-3p	12.35	12.84	11.84
miR-20a-5p	14.09	13.82	13.63
miR-21-5p	9.22	10.39	9.44
miR-22-3p	15.46	16.19	15.24
miR-24-3p	9.53	9.51	10.76
miR-26a-5p	12.87	13.32	14.15		2.4****
miR-26b-5p	15.91	15.53	15.36
miR-27a-3p	15.35	15.48	17.16		3.5**	3.2**
miR-27b-3p	16.13	15.3	16.71			2.7*
miR-28-5p	16.51	16.58	17.72		2.3**	2.2**
miR-28-3p	16.49	16.4	16.9
miR-29a-3p	13.73	13.62	14.57
miR-29b-3p	18.04	17.26	16.69		0.4***
miR-29c-3p	16.02	16.22	14.29
miR-30a-5p	16.43	15.83	16.96			2.2*
miR-30b-5p	13.86	13.25	15.92		4.2****	6.3****
miR-30c-5p	14.36	13.33	16.41	0.5***	4.1****	8.5****
miR-31-3p	16.18	17.7	19.43		9.5*
miR-31-5p	11.52	12.51	14.71		9.1*
miR-34a-5p	13.44	13.52	14.55
miR-92a-3p	13.55	13.46	12.24
miR-99a-5p	10.81	10.08	12.27
miR-99b-5p	13.85	13.74	13.78
miR-100-5p	10.54	10.01	11.94		2.6****	3.8****
miR-103a-3p	16.28	16.25	17.2
miR-106a-5p	14.59	14.05	13.78
miR-106b-5p	16.04	16.35	16.94
miR-125b-5p	9.14	10.68	9.82	2.9***
miR-127-3p	15.08	15.22	14.52
miR-130a-3p	14.99	14.57	14.65
miR-132-3p	13.33	13.42	13.54
miR-137-3p	17.98	16.34	23.28		39.5***	123.1****
miR-138-5p	17.12	15.93	23.7		95.6****	218.7****
miR-140-5p	16.39	16.67	19.56		9****	7.4***
miR-143-3p	15.1	14.18	16.7		3**	5.7****
miR-145-5p	11.08	10.7	14.59		11.3****	14.8****
miR-146a-5p	19.25	19.69	9.55		0.001****	0.001****
miR-146b-5p	18.27	17.48	15.5		0.1***	0.3**
miR-148a-3p	16.19	16.73	14.75		0.4**	0.3**
miR-152-3p	14.25	14.41	13.74
miR-181a-5p	16.35	15.42	15.81
miR-191-5p	13.86	13.32	14.34			2**
miR-193a-5p	15.13	14.88	14.56
miR-193b-3p	12.22	11.55	11.41
miR-197-3p	15.4	15.31	15.57
miR-199a-3p	13.29	14.12	14.94		3.1****
miR-210-3p	12.88	13.2	13.07
miR-214-3p	13.6	13.82	15.75
miR-218-5p	16.57	17	15.72			0.4***
miR-221-3p	11.91	11.07	11.88
miR-222-3p	10.95	9.78	11.96	0.4*	2*	4.5***
miR-224-5p	14.04	15.12	15.76	2.1***	3.3****
miR-296-5p	17.35	17.49	16.65
miR-302a-3p	17.77	15.58	15.42
miR-320a-3p	13.43	12.39	12.02	0.5**	0.4***
miR-328-3p	15.71	15.26	15.04
miR-331-3p	15.9	15.92	16.73
miR-335-5p	16.92	15.72	15.44	0.4*	0.4*
miR-365a-3p	14.73	14.89	15.02
miR-376a-3p	17.44	17.38	16.03
miR-376c-3p	16.57	16.23	15.26
miR-382-5p	15.95	15.57	14.6
miR-409-3p	17.32	16.51	16.53
miR-410-3p	19.7	19.52	16.54		0.1***	0.1***
miR-483-5p	16.78	15.61	14.01		0.1**
miR-484	15.21	15.12	14.13		0.5**
miR-495-3p	18	18	16.12		0.3***	0.3***
miR-520e-3p	14.07	12.89	13.23
miR-551b-3p	8.18	15.11	10.07
miR-574-3p	14.01	13.83	14.35
miR-708-5p	18.12	16.26	20.13	0.3****	4****	14.6****
miR-1275	17.98	18.83	16.38			0.2*
Fold values not reaching a statistical significance (ns) are not shown. Mean of 3 donors per MSC type. ns for not-significant p-value, * for p-value ≤ 0.05, ** ≤ 0.01, *** ≤ 0.001 and **** ≤ 0.0001. After assessment of normality of data distribution by the Shapiro-Wilk test, statistical significance was determined using one-way ANOVA. With non-normal data, comparative analyses were conducted usin…
